# Supplementary material for: Pregnant women’s knowledge of obstetrical danger signs: A cross-sectional survey in Kigali, Rwanda
Source: PLOS Glob Public Health. 2022 Nov 14;2(11):e0001084. doi: 10.1371/journal.pgph.0001084 (PMC10021381; doi:10.1371/journal.pgph.0001084)
Supplement: S1 Data — (CSV) [file pgph.0001084.s001.csv]

Adress	Age	Religion	Status	Education	Occupation	Income	LastPregnancy	NbrPregnancies	OutcomesLiving	OutcomesAbortion	OutcomesStillbirth	OutcomesOthersPrematurity	CPNonLastborn	WhenStartCPN	NbrCPNlastpregnancy	Placedelivery	LengthHomeHC	Dangersigns	WhotoldyouNursmid	WhololdDrs	WhotoldCHW	WhotoldRadio	WhotoldTV	WhotoldBooks	WhotoldOthers	PDangersingnsPregnant	PPVaginalbleeding	PPSevereHeadach	PPVision	PPConvulsion	PPSwelling	PPFever	PPConciousness	PPBreathing	PPWeakness	PPAbdominalpain	PPFetealMvt	PPWaterbreak	PPOthers	Knowledgable1	LLDangersingsinlabour	LLSevereVaginal	LLSheadach	LLConvulsion	LLFever	LLConciousness	LLabor	LLPlacenta	LLOthers
1	26	3	2	4	4	3	3	3	1	0	1	0	1	1	4	2	3	1	1	2	2	1	2	2	2	1	1	2	2	2	1	2	2	1	1	1	1	1	0	1	1	1	1	2	2	2	1	1	0
2	35	2	2	4	3	3	2	2	1	0	0	0	1	1	3	2	3	1	2	2	2	2	2	2	2	1	1	2	2	2	1	2	2	2	2	1	1	1	0	1	1	1	2	2	2	1	1	1	1
1	28	3	2	4	1	1	1	1	0	0	0	0	0	2	0	3	1	1	1	2	1	1	1	2	0	1	2	2	2	2	1	2	1	1	1	1	1	1	0	1	1	2	2	2	1	1	1	2	0
1	30	3	2	5	4	4	2	2	1	0	0	0	1	1	4	2	1	1	2	2	1	2	2	2	0	1	1	2	2	2	2	2	2	2	1	1	2	1	0	1	1	2	2	2	1	1	2	2	0
2	28	3	2	5	1	1	1	1	0	0	0	0	0	1	0	0	3	1	1	2	2	2	2	2	0	1	1	2	2	1	2	1	1	1	2	1	1	1	0	1	2	2	2	2	2	2	2	2	0
1	16	1	4	5	1	1	1	1	0	0	0	0	0	1	0	0	3	1	1	2	2	1	1	2	0	1	1	2	2	1	2	2	1	1	1	1	2	1	0	1	1	1	2	2	1	1	1	2	0
1	20	3	2	4	1	1	1	1	0	0	0	0	0	1	0	0	3	1	1	2	2	2	2	2	0	1	1	2	2	2	2	2	2	2	2	2	2	2	2	1	1	1	2	2	2	2	1	2	0
1	26	2	4	1	1	1	1	1	0	0	0	0	0	1	0	2	1	1	2	2	2	2	2	2	0	1	1	2	1	1	1	2	2	2	1	1	1	1	0	1	1	1	1	1	1	2	1	2	0
1	30	1	2	2	1	1	2	2	1	0	0	1	1	1	2	2	3	1	1	2	2	2	2	2	0	1	2	2	2	2	1	2	2	1	1	1	1	2	0	1	1	2	2	2	2	2	1	1	0
1	22	2	1	3	1	1	1	1	0	0	0	0	0	1	0	0	3	1	1	2	2	2	2	2	0	1	2	2	2	2	2	2	2	2	1	1	1	2	0	1	1	1	2	2	2	2	2	2	0
2	26	3	2	4	3	2	1	1	0	0	0	0	0	1	0	0	3	1	1	1	1	1	1	1	0	1	1	2	2	1	1	2	1	1	2	1	2	1	0	1	2	2	2	2	2	2	2	2	0
2	34	5	2	4	4	1	5	5	3	1	0	0	1	1	2	1	1	1	1	2	2	2	2	2	0	1	1	2	2	1	2	1	1	1	2	1	2	1	0	1	1	1	2	1	2	1	2	1	0
1	36	3	2	3	1	1	3	4	3	0	0	0	1	1	3	2	1	1	1	2	2	1	2	1	0	1	1	2	2	2	2	2	2	1	2	2	2	1	0	1	1	2	2	2	2	2	2	2	0
2	36	4	2	4	4	2	4	4	2	0	0	0	1	3	2	3	1	1	2	2	2	2	2	2	0	1	1	1	2	1	2	2	2	2	2	2	2	2	0	1	1	1	1	1	2	2	2	2	0
1	28	2	2	4	1	1	1	1	0	0	0	0	0	1	0	2	1	1	2	1	1	2	2	2	2	1	2	1	2	2	1	2	2	1	1	2	1	2	0	1	2	2	2	2	2	2	2	2	0
1	22	3	2	3	1	1	3	3	1	1	0	0	1	2	2	3	3	1	2	2	1	2	2	2	0	1	1	2	2	2	2	2	2	1	2	2	1	1	0	1	1	1	2	2	2	2	2	2	0
2	35	2	2	3	5	3	3	3	2	0	0	0	1	1	4	2	2	1	2	2	2	2	2	2	2	1	1	2	2	2	2	2	2	2	2	1	1	2	1	1	2	2	2	2	2	2	2	2	0
1	19	5	2	4	1	1	1	1	0	0	0	0	0	1	0	0	2	1	1	2	2	1	2	2	2	1	1	1	2	2	1	2	2	1	1	1	1	2	0	1	1	2	1	1	2	1	2	2	0
1	35	3	2	4	1	2	4	5	3	1	0	0	1	1	4	3	2	1	2	2	2	2	2	2	2	1	1	2	2	2	2	2	2	2	2	1	2	2	3	1	1	2	2	2	2	2	2	2	2
1	28	5	2	5	4	2	3	3	2	0	0	0	1	1	3	3	1	1	1	2	1	2	2	2	2	1	1	2	2	2	2	2	2	2	2	1	2	2	0	1	1	2	2	2	2	2	2	2	0
2	27	2	2	4	5	1	1	1	0	0	0	0	0	1	0	0	3	1	2	2	2	1	2	2	2	1	2	2	2	2	2	2	2	2	1	1	1	2	0	1	1	2	2	2	2	1	2	2	0
1	39	2	2	4	1	1	6	6	3	2	0	0	1	1	8	2	3	1	1	1	1	1	1	1	2	1	1	2	2	2	2	2	2	2	2	1	2	2	4	1	1	2	2	2	2	2	1	2	0
1	38	3	2	3	1	1	5	5	4	0	0	0	1	2	3	3	1	1	2	2	2	2	2	2	2	1	2	1	2	2	2	1	2	2	1	2	2	2	0	1	1	1	2	2	2	2	2	2	0
1	35	2	2	3	4	2	4	4	2	1	0	0	1	2	4	2	3	1	1	2	1	2	2	2	2	1	1	2	2	2	1	2	2	2	2	2	1	1	0	1	2	2	2	2	2	2	2	2	0
2	21	3	2	4	1	1	1	1	0	0	0	0	0	2	2	0	2	1	1	2	2	2	2	2	2	1	1	2	2	2	2	2	2	2	2	1	1	1	0	1	1	1	2	1	2	2	2	2	1
1	33	1	2	4	3	3	3	3	2	0	0	0	1	2	3	4	3	1	2	2	2	2	2	1	2	1	1	2	2	2	2	2	2	2	2	1	2	1	0	1	2	2	2	2	2	2	2	2	0
1	28	3	2	3	1	1	2	2	1	0	0	0	1	2	3	2	3	1	1	2	1	1	2	2	2	1	1	2	2	2	2	2	2	2	1	1	2	1	0	1	1	1	2	2	2	2	1	1	0
1	30	3	2	4	1	1	3	3	2	0	0	0	1	1	4	2	3	2	0	0	0	0	0	0	2	1	1	2	2	2	1	2	2	2	2	1	1	1	0	1	2	2	2	2	2	2	2	2	0
1	23	1	1	4	1	1	1	1	0	0	0	0	1	3	3	0	3	1	1	2	1	2	2	2	2	1	1	1	2	2	2	2	2	2	2	1	1	2	0	1	1	1	2	2	2	2	1	2	0
2	30	2	2	4	1	1	1	1	0	0	0	0	1	1	4	0	1	1	1	2	1	1	2	2	2	1	1	2	2	2	2	2	2	2	2	1	1	1	0	1	1	1	2	2	2	2	1	1	0
2	38	3	2	1	1	1	5	5	2	2	0	0	1	1	8	2	3	2	0	0	0	0	0	0	2	1	1	1	2	2	1	1	2	1	1	1	1	1	0	1	1	2	2	2	2	2	1	1	0
2	20	3	2	3	1	1	4	4	1	0	1	1	1	2	2	2	3	1	2	2	2	2	2	2	0	1	1	1	1	1	1	2	2	1	1	1	1	1	0	1	1	1	1	1	2	2	1	1	0
2	36	2	2	3	1	1	3	3	2	0	0	0	1	1	4	2	3	1	2	2	2	2	2	2	0	1	1	2	2	2	2	2	2	2	1	1	1	1	4	1	2	2	2	2	2	2	2	2	0
2	21	2	2	3	1	1	1	1	0	0	0	0	1	2	1	0	3	1	2	2	2	2	2	2	0	1	1	1	1	2	2	2	1	2	1	1	2	2	0	1	1	1	2	2	2	2	2	2	0
2	32	1	2	3	1	1	7	7	3	2	1	0	1	1	3	2	2	1	2	2	2	2	2	1	0	1	1	2	2	1	1	2	2	2	1	2	2	2	0	1	1	1	2	2	2	2	2	1	0
2	42	1	2	1	1	1	4	4	3	0	0	0	1	2	2	1	2	1	2	2	2	2	2	1	2	1	1	2	2	2	2	2	2	2	2	2	1	1	0	1	1	1	2	2	2	2	2	1	0
1	30	3	2	4	1	1	2	2	0	1	0	0	2	1	2	0	3	1	1	2	2	2	2	2	0	1	1	1	2	2	2	2	2	1	1	2	2	2	4	1	1	1	2	2	2	2	2	1	0
2	27	2	2	3	1	1	2	2	1	0	0	0	1	2	2	2	2	1	1	2	2	2	2	2	0	1	1	1	2	2	2	2	2	2	1	1	1	1	0	1	1	2	2	2	2	2	2	2	2
2	20	2	2	4	1	1	1	1	0	0	0	0	1	2	3	2	1	1	2	2	2	2	2	1	2	1	1	1	2	2	2	2	2	2	2	1	2	2	0	1	2	2	2	2	2	2	2	2	0
1	19	1	1	4	5	2	1	1	0	0	0	0	1	2	1	0	3	1	1	2	2	2	2	2	0	1	1	2	2	2	2	2	2	2	2	1	1	1	0	1	2	2	2	2	2	2	2	2	0
1	26	2	2	4	4	4	3	3	3	2	0	0	0	1	1	4	2	1	1	2	2	2	2	2	0	1	1	2	2	2	2	2	2	2	2	1	1	2	0	1	2	2	2	2	2	2	2	2	0
2	39	5	2	3	1	1	4	4	2	0	1	0	1	1	3	2	2	1	1	2	2	2	2	2	2	1	1	2	2	2	2	2	2	2	1	1	1	1	0	1	1	1	2	2	2	2	1	1	0
2	24	4	2	4	1	1	1	1	0	0	0	0	1	3	3	0	2	1	2	2	2	2	2	2	0	1	1	2	1	2	2	2	2	2	1	1	2	1	0	1	2	2	2	2	2	2	2	2	0
2	26	3	2	4	1	1	2	2	1	0	0	0	1	2	3	3	2	1	2	2	2	2	2	2	0	1	1	2	2	2	2	2	2	2	2	1	1	2	0	1	2	2	2	2	2	2	2	2	0
2	31	3	2	3	1	2	3	3	2	0	0	0	1	2	3	2	2	1	1	2	2	2	2	2	2	1	1	2	2	2	1	2	2	1	1	1	2	1	0	1	1	1	2	2	2	2	1	2	0
1	30	1	2	3	1	1	2	2	1	0	0	0	1	1	4	2	3	1	1	2	1	1	2	2	2	1	1	2	2	2	2	2	2	2	1	1	1	1	0	1	1	1	2	2	2	2	2	1	0
2	33	1	2	4	4	2	3	3	2	0	0	0	1	2	3	2	2	1	1	2	2	2	2	2	2	1	1	2	2	2	2	2	2	2	2	1	1	2	0	1	1	1	2	2	2	2	2	1	0
2	28	3	2	4	3	3	3	3	1	1	0	0	1	3	2	2	2	1	1	2	2	2	2	2	2	1	1	2	2	2	2	2	2	2	2	1	1	2	0	1	1	1	2	2	2	2	2	1	0
1	36	2	2	5	3	4	3	3	1	0	1	0	1	1	4	2	3	1	2	2	2	2	2	1	2	1	1	1	1	2	1	2	2	1	1	1	1	1	1	1	1	1	1	2	2	2	1	1	0
1	26	3	2	4	4	2	2	2	1	0	0	0	1	3	2	1	3	1	1	2	2	2	2	2	2	1	1	2	2	2	2	2	2	2	1	1	1	2	0	1	1	1	2	2	2	2	2	2	0
1	32	4	2	5	2	3	2	2	1	0	0	0	1	2	4	2	2	1	1	2	2	2	2	1	2	1	1	2	2	2	1	1	2	1	1	1	1	1	0	1	1	1	2	2	2	2	1	1	0
1	30	2	2	3	1	1	3	3	2	0	0	0	1	1	4	2	2	1	1	2	2	2	2	2	2	1	1	2	2	2	2	2	2	2	2	1	1	1	0	1	2	2	2	2	2	2	2	2	0
1	30	3	2	3	1	1	2	2	0	1	0	0	1	1	1	0	3	1	1	2	2	2	2	2	2	1	1	1	2	2	2	2	2	2	2	1	1	2	0	1	1	1	2	2	2	2	2	2	0
2	30	3	2	3	1	1	3	3	2	0	0	0	1	2	4	3	2	1	2	2	1	2	2	2	2	1	1	1	2	2	2	2	2	2	2	1	2	1	0	1	1	1	2	2	2	2	2	2	0
2	29	3	2	3	1	1	2	2	1	0	0	0	1	1	5	2	3	1	1	2	2	2	2	2	2	1	1	1	2	2	2	2	2	2	2	1	2	1	0	1	2	2	2	2	2	2	2	2	0
1	21	2	2	3	1	1	1	1	0	0	0	0	1	3	1	0	3	1	1	2	2	2	2	2	2	1	1	2	2	2	2	2	2	2	2	1	1	2	0	1	1	1	2	2	2	2	2	2	0
1	34	2	2	4	1	1	2	2	1	0	0	0	1	1	4	2	2	1	1	2	2	2	2	2	2	1	1	1	2	2	2	2	2	2	2	1	2	2	0	1	2	2	2	2	2	2	2	2	0
2	24	4	2	4	1	1	1	1	0	0	0	0	1	1	4	0	2	1	1	2	2	2	2	2	2	1	1	1	2	2	2	2	2	2	1	1	1	1	0	1	1	1	2	2	2	2	2	2	0
1	27	2	2	3	1	1	3	3	2	0	0	0	1	1	3	2	2	1	1	2	2	2	2	2	2	1	1	2	2	2	2	2	2	2	1	1	1	1	0	1	2	2	2	2	2	2	2	2	0
1	34	4	2	3	3	2	3	3	1	0	1	0	1	1	4	2	2	1	1	2	2	2	2	2	2	1	1	1	1	2	1	2	2	2	2	1	2	2	0	1	2	2	2	2	2	2	2	2	0
2	28	4	2	3	1	1	2	2	1	0	0	0	1	2	3	2	2	1	1	2	2	2	2	2	2	1	1	1	1	1	2	2	1	2	1	1	1	1	0	1	1	2	2	2	2	2	2	1	0
2	17	3	2	3	1	1	2	2	1	0	0	0	1	2	3	3	3	1	1	2	2	2	2	2	2	1	1	1	2	2	1	2	2	2	2	1	2	1	0	1	2	2	2	2	2	2	2	2	0
2	48	3	2	3	5	1	4	4	3	0	0	0	1	2	3	3	3	1	1	2	2	2	2	2	2	1	1	2	2	2	2	2	2	2	2	1	1	1	0	1	2	2	2	2	2	2	2	2	0
2	35	3	2	1	5	1	4	4	3	0	0	0	1	2	3	2	3	1	2	2	2	2	2	2	1	1	1	2	2	2	2	2	2	2	2	1	2	1	0	1	2	2	2	2	2	2	2	2	0
2	23	4	2	3	1	1	1	1	0	0	0	1	1	2	0	2	1	1	2	2	2	2	2	2	2	1	1	1	1	2	2	2	2	2	2	1	1	2	0	1	2	2	2	2	2	2	2	2	0
1	28	3	2	4	5	2	5	5	2	2	0	0	1	3	1	3	1	1	1	1	1	1	1	1	1	1	1	1	1	1	1	1	1	1	1	1	1	1	0	1	1	1	2	2	2	2	2	2	0
1	25	5	2	4	5	1	2	2	1	0	0	0	1	1	1	2	2	1	1	2	2	1	2	2	1	1	1	2	2	2	2	2	2	2	1	2	2	1	1	1	1	1	2	2	2	2	2	2	1
1	24	2	1	4	3	4	2	2	1	0	0	0	1	2	3	2	2	1	2	2	2	2	2	2	1	1	1	2	2	2	2	2	2	2	2	1	1	1	0	1	2	2	2	2	2	2	2	2	0
1	38	3	2	3	1	1	3	3	2	0	0	0	1	3	3	2	2	1	2	2	2	2	2	2	1	1	1	2	2	2	1	2	2	2	2	1	1	2	0	1	1	1	2	1	2	2	1	1	1
1	25	5	2	4	4	3	3	3	1	1	0	0	1	1	4	2	2	1	2	2	2	2	2	2	2	1	1	1	2	2	2	2	1	2	1	2	1	2	0	1	2	2	2	2	2	2	2	2	0
1	22	1	2	4	5	2	2	2	1	0	0	0	1	1	4	2	2	1	2	2	2	2	2	2	1	1	2	2	1	1	1	2	1	2	1	1	2	1	0	1	2	2	2	2	2	2	2	2	0
1	20	5	1	3	1	1	2	2	1	0	0	0	1	2	1	2	2	1	1	2	2	2	2	2	2	1	1	2	2	2	2	2	2	2	1	1	2	1	0	1	1	1	2	2	2	2	2	1	0
1	34	2	2	3	4	2	3	3	2	0	0	0	1	1	3	2	2	1	2	2	2	2	2	2	1	1	1	2	2	2	2	2	2	2	1	1	2	2	0	1	2	2	2	2	2	2	2	2	0
2	44	4	2	3	2	4	5	5	3	0	0	1	2	3	2	2	1	2	2	2	2	2	2	1	1	1	1	1	1	2	2	1	1	2	2	2	2	1	1	1	1	2	2	2	2	2	1	1	0
1	21	2	2	3	4	2	2	2	1	0	0	0	1	1	1	3	3	1	1	2	2	2	2	2	2	1	2	2	2	2	2	2	2	2	1	2	2	1	3	1	1	1	2	2	2	1	2	2	0
1	29	1	2	3	1	1	1	1	0	0	0	0	1	1	1	0	1	1	2	2	2	2	2	2	1	1	2	2	1	1	2	2	2	2	1	2	2	2	0	1	2	2	2	2	2	2	2	2	0
1	30	5	3	4	1	1	3	3	2	0	0	0	1	3	2	2	1	1	2	2	2	2	2	1	1	2	1	2	2	2	1	2	2	2	1	2	2	2	0	1	1	2	2	2	2	1	2	2	0
1	26	5	5	2	2	1	2	2	1	0	0	0	1	1	3	2	1	1	2	2	2	2	2	2	1	1	1	2	2	2	2	2	2	2	1	1	2	1	0	1	1	2	2	2	2	2	2	2	0
2	23	2	1	1	1	4	4	3	0	0	0	0	1	2	3	3	3	1	2	2	1	2	2	2	1	1	1	2	2	2	2	2	2	2	1	1	1	2	1	1	1	1	2	2	2	2	2	2	0
2	22	2	2	3	4	2	3	3	2	0	0	0	1	2	3	3	3	1	1	2	2	2	2	2	1	1	1	2	2	2	2	2	2	1	1	2	2	2	0	1	1	1	2	2	2	2	2	1	0
1	27	4	2	4	3	3	2	2	1	0	0	0	1	1	4	3	1	1	2	2	2	2	2	2	1	1	1	2	2	1	2	2	2	2	2	1	2	2	0	1	1	2	1	2	2	2	2	2	0
1	27	3	2	5	2	2	1	1	0	0	0	0	1	1	1	0	1	1	2	2	2	1	2	1	1	1	1	1	1	1	2	2	2	2	2	1	2	2	0	1	1	1	1	2	2	2	1	1	0
1	27	3	2	4	1	1	2	2	1	0	0	0	1	2	3	2	3	1	1	2	2	2	2	2	1	1	1	1	2	2	1	2	2	1	1	1	1	2	0	1	1	1	1	2	2	2	1	1	0
1	33	3	2	1	1	1	2	2	1	0	0	0	1	1	4	3	2	1	2	2	2	2	2	2	1	1	1	1	1	2	2	2	2	2	1	1	1	2	0	1	2	2	2	2	2	2	2	2	0
1	24	2	2	4	1	1	1	1	0	0	0	0	1	1	1	0	2	1	2	2	2	2	2	2	1	1	1	1	1	2	2	2	2	2	2	1	2	2	0	1	2	2	2	2	2	2	2	2	0
2	33	3	3	3	4	4	4	4	3	0	0	0	1	2	3	2	3	1	2	2	2	2	2	2	1	1	1	2	2	2	1	2	2	2	1	2	2	1	0	1	1	1	2	2	2	2	2	1	0
2	36	3	2	3	5	2	5	5	4	0	0	0	1	2	4	2	3	1	1	1	1	2	2	2	2	1	1	1	1	2	2	2	2	1	1	1	2	2	0	1	1	1	2	2	2	2	2	2	0
1	22	3	2	4	4	2	1	1	0	0	0	0	0	1	0	0	1	1	2	2	2	2	2	1	0	1	2	2	2	2	2	2	2	2	2	1	1	2	4	1	2	2	2	2	2	2	2	2	0
1	36	3	2	4	4	3	4	4	3	0	0	0	1	1	3	2	2	1	1	1	1	2	2	2	2	1	1	2	1	2	2	2	2	2	1	1	2	2	0	1	1	2	2	2	2	2	2	2	3
1	35	2	2	3	1	1	4	4	3	0	0	0	1	3	1	2	1	1	1	2	2	2	2	2	2	1	1	2	2	2	2	2	2	2	2	1	2	1	0	1	1	1	2	2	2	2	2	2	0
1	28	2	2	4	4	2	1	1	0	0	0	0	0	1	0	0	3	1	2	2	2	2	2	2	0	1	1	2	2	2	2	2	2	2	2	1	2	2	4	1	2	2	2	2	2	2	2	2	0
1	38	3	2	3	1	1	3	3	2	0	0	0	1	1	4	2	2	1	2	2	2	2	2	2	0	1	1	2	2	2	2	2	1	2	2	2	1	2	0	1	2	2	2	2	2	2	2	2	0
1	25	3	2	4	1	1	2	2	1	0	0	0	1	2	3	2	2	1	1	2	1	2	2	2	2	1	1	2	2	2	2	2	2	2	2	1	2	2	4	1	1	2	2	2	2	2	2	2	0
1	34	3	2	3	1	1	5	5	2	1	0	1	1	1	3	2	3	1	1	2	2	2	2	2	2	1	1	2	2	2	2	2	2	2	2	1	2	1	0	1	1	1	2	2	2	2	2	2	0
1	31	3	2	3	1	1	4	4	3	0	0	0	1	1	3	3	3	1	2	2	2	2	2	2	0	1	1	2	2	2	2	2	2	2	2	1	2	2	1	1	2	2	2	2	2	2	1	2	3
1	20	3	2	4	1	1	1	1	0	0	0	0	1	1	0	3	1	1	1	2	2	2	2	2	2	1	1	2	2	2	2	2	2	2	2	1	2	2	0	1	2	2	2	2	2	2	2	2	0
1	21	3	2	4	1	1	1	1	0	0	0	0	0	1	0	0	3	1	2	2	2	2	2	2	2	1	1	2	2	2	2	2	2	2	2	2	2	2	2	1	2	2	2	2	2	2	2	2	1
1	19	3	2	4	1	1	1	1	0	0	0	0	1	3	2	0	1	1	1	2	2	2	2	2	0	1	1	2	2	2	1	2	2	2	1	1	1	1	0	1	2	2	2	2	2	2	2	2	0
1	28	3	2	3	1	1	2	2	1	0	0	0	1	2	3	2	2	1	1	2	2	2	2	2	0	1	1	2	2	2	1	2	2	2	1	1	2	2	0	1	1	2	2	2	2	2	1	2	0
1	33	1	2	4	5	2	4	4	3	0	0	0	1	1	4	2	3	1	1	2	2	2	2	2	0	1	1	1	1	2	1	2	2	1	1	2	1	2	0	1	1	1	1	2	2	1	2	2	0
1	28	2	2	4	1	1	1	1	0	0	0	0	1	1	2	0	2	1	0	0	0	0	0	0	0	1	1	1	1	2	2	2	2	2	1	1	2	2	0	1	2	2	2	2	2	2	2	2	0
1	23	4	2	4	5	1	1	1	0	0	0	0	1	1	3	0	1	1	1	2	2	2	2	2	0	1	1	2	2	2	2	2	2	2	2	1	1	2	0	1	2	2	2	2	2	2	2	2	0
1	18	3	2	3	4	3	1	1	0	0	0	0	1	2	3	0	1	1	1	2	2	2	2	1	2	1	1	1	2	2	2	2	2	2	1	2	1	1	0	1	2	2	2	2	2	2	2	2	0
1	23	3	2	4	1	1	1	1	0	0	0	0	1	1	2	0	3	1	1	2	2	1	2	2	2	1	1	1	1	2	1	2	2	2	2	1	2	2	0	1	1	2	2	2	2	2	1	1	0
1	34	2	2	5	3	4	1	1	0	0	0	0	1	1	4	0	2	1	1	2	2	2	2	2	0	1	1	2	2	2	1	2	2	2	1	1	1	2	0	1	2	2	2	2	2	2	2	2	0
1	20	2	2	4	4	3	1	1	0	0	0	0	0	1	4	0	3	1	1	2	2	2	2	2	0	1	1	1	1	2	2	2	2	2	1	2	1	2	0	1	2	2	2	2	2	2	2	2	0
1	35	2	2	3	5	2	5	5	5	0	0	1	1	2	3	2	3	1	1	2	2	2	2	2	0	1	1	2	2	2	1	2	2	2	2	1	1	1	0	1	1	2	2	2	2	2	1	1	3
1	39	3	2	5	4	3	4	4	3	0	0	0	1	2	3	3	1	1	2	2	2	2	2	2	2	1	1	2	2	2	2	2	2	2	2	1	2	1	0	1	1	1	2	2	2	2	2	2	2
2	24	3	2	4	1	1	2	2	0	1	0	0	1	1	2	0	2	1	1	2	2	2	2	2	1	1	1	1	1	1	2	2	2	2	1	1	1	2	0	1	2	2	2	2	2	2	2	2	0
2	24	4	2	3	1	1	2	2	1	0	0	0	1	3	3	3	3	1	1	2	2	2	2	0	1	1	1	1	2	1	2	2	2	2	2	2	2	2	0	1	2	2	2	2	2	2	2	2	0
1	32	3	2	4	4	3	2	2	1	0	0	0	1	2	3	2	1	1	2	2	2	2	2	2	0	1	1	2	1	2	1	2	2	1	1	1	2	2	0	1	1	2	2	2	2	2	2	1	0
1	19	1	2	4	1	1	1	1	0	0	0	0	1	1	4	0	2	1	2	2	2	2	2	2	0	1	1	1	2	2	2	2	2	2	1	1	1	2	0	1	2	2	2	2	2	2	2	2	0
1	19	1	2	4	1	1	1	1	0	0	0	0	1	2	4	0	2	1	2	2	2	2	2	1	2	1	1	2	1	1	2	2	2	2	1	1	1	1	0	1	2	2	2	2	2	2	2	2	0
1	34	1	2	3	1	1	2	2	0	1	0	0	1	1	4	0	2	1	1	2	2	1	2	2	0	1	1	1	1	2	2	2	2	2	1	2	1	2	0	1	2	2	2	2	2	2	2	2	0
2	23	1	2	4	1	1	2	2	1	0	0	0	1	2	3	2	2	1	1	2	2	2	2	2	0	1	2	1	2	2	2	2	2	2	1	1	2	2	0	1	2	2	2	2	2	2	2	2	0
2	30	5	2	3	5	2	1	1	0	0	0	0	1	1	4	0	2	2	0	1	1	2	2	2	0	1	1	1	1	1	2	2	2	2	1	1	1	2	0	1	2	2	2	2	2	2	2	2	0
2	25	2	2	3	4	1	2	2	1	0	0	0	1	1	3	2	2	1	1	2	2	2	2	2	0	1	1	2	2	2	2	2	2	2	1	1	1	2	0	1	1	1	2	2	2	2	2	2	0
1	34	2	3	1	1	1	1	0	0	0	0	1	1	3	0	3	1	2	2	2	2	2	2	0	1	2	1	2	2	2	2	2	1	1	1	2	2	2	0	1	2	2	2	2	2	2	2	2	0
2	36	5	2	3	1	1	2	2	1	0	0	0	1	1	3	2	3	1	2	2	2	2	2	2	0	1	2	2	2	2	2	2	2	2	1	1	2	2	2	1	2	2	2	2	2	2	2	2	0
1	23	4	2	3	5	3	1	1	0	0	0	0	1	1	3	0	3	1	1	2	2	2	2	2	0	1	1	2	2	2	2	1	2	2	2	2	1	2	0	1	2	2	2	2	2	2	2	2	0
1	27	3	2	4	3	3	2	2	1	0	0	0	1	1	6	2	1	1	1	2	2	2	2	2	2	1	1	2	2	2	2	2	2	2	2	2	2	2	4	1	1	2	2	2	2	2	2	2	0
1	30	2	2	3	1	1	4	4	3	0	0	0	1	1	4	2	1	1	1	2	2	2	2	2	2	1	1	2	2	2	2	2	2	2	2	1	2	1	0	1	2	2	2	2	2	2	2	2	0
1	36	2	2	4	4	4	3	3	2	0	0	0	1	2	3	2	1	1	1	2	1	1	2	2	0	1	1	2	2	2	2	2	2	2	2	1	2	1	0	1	1	1	2	2	2	2	2	2	2
1	32	4	2	4	4	3	3	3	2	0	0	0	1	1	3	2	2	1	1	2	1	2	2	2	2	1	1	2	2	2	2	2	2	2	2	1	2	1	0	1	2	2	2	2	2	2	2	2	0
1	28	3	2	5	1	1	3	3	1	0	1	0	1	1	6	2	1	1	2	2	2	2	2	2	1	1	2	1	1	1	2	2	2	2	1	1	2	2	1	1	2	2	2	2	2	2	2	2	0
2	21	2	1	4	1	1	2	2	1	0	0	0	1	2	3	3	3	1	2	2	2	2	2	2	2	1	1	2	2	2	2	2	2	2	2	1	1	2	1	1	2	2	2	2	2	2	2	2	0
1	29	2	2	3	4	3	2	2	1	0	0	0	1	3	2	2	1	1	1	2	2	2	2	2	1	1	1	2	1	2	2	2	2	2	2	1	2	2	0	1	1	1	2	2	1	2	2	2	0
2	33	4	2	3	5	2	3	3	2	0	0	0	1	2	3	2	3	1	2	2	2	2	2	2	0	1	2	1	2	2	2	2	2	1	1	2	1	2	0	1	2	2	2	2	2	2	2	2	0
1	25	3	2	3	1	1	2	2	1	1	1	1	2	1	1	1	1	2	2	2	2	2	2	2	2	1	1	1	1	2	2	2	2	2	2	2	1	2	0	1	1	1	2	2	2	2	2	2	0
1	29	2	2	1	1	1	2	2	1	0	0	0	1	2	2	2	1	1	1	2	2	2	2	2	2	1	1	1	1	2	2	2	2	2	2	2	2	2	0	1	1	1	2	2	1	2	2	2	0
1	26	3	2	4	1	1	1	1	1	0	0	0	0	1	1	4	2	1	1	1	2	2	2	2	2	1	1	1	2	2	2	2	2	2	2	2	1	2	1	1	2	2	2	2	2	2	2	2	0
1	28	2	2	4	1	1	1	1	0	0	0	0	1	1	2	0	3	1	1	1	2	2	2	2	2	1	2	1	1	2	1	2	2	2	1	1	2	2	4	1	1	2	2	2	1	2	2	2	2
1	32	4	2	3	1	1	3	3	2	0	0	0	1	2	3	3	1	1	2	2	2	2	2	2	1	1	1	1	2	2	1	2	2	2	1	2	2	2	3	1	1	1	2	2	2	2	2	2	0
1	40	1	2	3	5	2	3	3	4	0	0	0	1	2	3	2	3	1	2	2	2	2	2	2	2	1	1	1	1	2	2	2	2	2	2	1	2	2	3	1	1	2	1	1	1	2	2	1	2
1	30	3	2	3	1	1	3	3	2	0	0	0	1	1	3	2	2	1	1	2	2	2	2	2	1	1	1	1	2	2	1	2	2	2	2	2	2	2	0	1	1	1	2	2	2	2	2	2	2
1	29	2	2	3	4	3	2	2	1	0	0	0	1	3	2	2	1	1	1	2	2	2	2	2	1	1	1	2	1	2	2	2	2	2	2	1	2	2	0	1	1	1	2	2	1	2	2	2	0
2	33	4	2	3	5	2	3	3	2	0	0	0	1	2	3	2	3	1	2	2	2	2	2	2	0	1	2	1	2	2	2	2	2	1	1	2	1	2	0	1	2	2	2	2	2	2	2	2	0
1	25	3	2	3	1	1	2	2	1	1	1	1	2	1	1	1	1	2	2	2	2	2	2	2	2	1	1	1	1	2	2	2	2	2	2	2	1	2	0	1	1	1	2	2	2	2	2	2	0
1	29	2	2	1	1	1	2	2	1	0	0	0	1	2	2	2	1	1	1	2	2	2	2	2	2	1	1	1	1	2	2	2	2	2	2	2	2	2	0	1	1	1	2	2	1	2	2	2	0
1	26	3	2	4	1	1	1	1	1	0	0	0	0	1	1	4	2	1	1	1	2	2	2	2	2	1	1	1	2	2	2	2	2	2	2	2	1	2	1	1	2	2	2	2	2	2	2	2	0
1	28	2	2	4	1	1	1	1	0	0	0	0	1	1	2	0	3	1	1	1	2	2	2	2	2	1	2	1	1	2	1	2	2	2	1	1	2	2	4	1	1	2	2	2	1	2	2	2	2
1	32	4	2	3	1	1	3	3	2	0	0	0	1	2	3	3	1	1	2	2	2	2	2	2	1	1	1	1	2	2	1	2	2	2	1	2	2	2	3	1	1	1	2	2	2	2	2	2	0
1	40	1	2	3	5	2	3	3	4	0	0	0	1	2	3	2	3	1	2	2	2	2	2	2	2	1	1	1	1	2	2	2	2	2	2	1	2	2	3	1	1	2	1	1	1	2	2	1	2
1	30	3	2	3	1	1	3	3	2	0	0	0	1	1	3	2	2	1	1	2	2	2	2	2	1	1	1	1	2	2	1	2	2	2	2	2	2	2	0	1	1	1	2	2	2	2	2	2	2
1	37	4	2	3	5	2	3	2	0	0	0	1	2	3	2	3	1	1	2	2	2	2	2	1	0	1	1	2	1	1	1	2	2	2	1	1	2	2	0	1	1	2	2	2	2	2	2	2	1
2	34	3	2	4	4	1	2	2	1	0	0	0	1	1	4	2	3	1	2	2	2	2	2	2	1	1	1	1	1	1	1	2	2	2	2	1	2	2	0	1	2	2	2	2	2	2	2	2	0
2	21	2	2	4	1	1	1	1	0	0	0	0	0	3	1	1	2	1	1	2	2	2	2	2	2	1	1	2	2	2	2	2	1	1	2	2	1	2	2	1	2	2	2	2	2	2	2	2	0
1	22	3	2	4	4	2	1	1	0	0	0	0	0	2	0	0	1	1	2	2	2	2	2	2	1	1	1	2	2	2	2	2	2	2	1	1	2	2	1	1	2	2	2	2	2	2	2	2	0
1	24	3	2	3	1	1	2	2	1	0	0	0	1	2	3	2	1	1	1	2	2	2	2	2	2	1	1	2	2	2	2	2	2	2	1	2	2	2	1	1	1	2	2	2	2	2	1	2	1
2	33	3	2	3	4	3	7	7	6	0	0	0	1	3	1	3	3	1	1	2	2	2	2	2	0	1	1	2	2	2	2	2	2	2	2	1	2	2	1	1	1	1	2	2	2	2	2	2	0
1	25	3	2	5	1	1	3	3	2	0	0	0	1	1	3	2	1	1	1	2	2	2	2	2	0	1	1	1	2	2	2	2	2	2	1	1	2	1	0	1	1	2	2	2	2	1	2	2	0
1	30	3	2	3	1	1	5	5	2	2	0	0	1	1	4	2	3	1	1	2	2	2	2	2	2	1	1	1	2	2	2	2	2	2	1	1	2	1	0	1	2	2	2	2	2	2	2	2	0
2	43	3	2	3	5	3	8	8	5	2	0	0	1	1	3	2	3	1	2	2	2	2	2	2	2	1	1	2	2	2	2	2	2	2	2	1	2	2	0	1	1	1	2	2	2	2	1	2	2
1	36	3	2	4	5	2	2	2	1	0	0	0	1	1	3	2	2	1	1	2	2	2	2	2	2	1	1	1	1	2	2	2	2	2	1	1	1	2	0	1	2	2	2	2	2	2	2	2	0
1	29	5	2	3	1	1	3	3	2	0	0	0	1	1	3	3	1	1	1	2	2	2	2	2	2	1	1	1	1	1	2	2	2	2	1	2	1	2	0	1	1	2	2	2	2	2	2	2	1
1	27	2	2	3	1	1	3	3	2	0	0	0	1	2	3	3	3	1	1	2	2	2	2	2	2	1	2	1	1	1	2	2	2	2	1	1	2	2	0	1	2	2	2	2	2	2	2	2	0
1	20	3	2	3	1	1	1	1	0	0	0	0	1	1	3	0	2	1	2	2	2	2	2	2	0	1	1	1	1	1	2	2	2	2	2	1	1	2	0	1	2	2	2	2	2	2	2	2	0
1	29	2	2	4	4	2	3	3	2	0	0	0	1	2	3	2	2	1	1	2	1	2	2	2	2	1	1	2	2	2	2	2	2	2	2	2	1	1	0	1	1	1	2	2	2	2	2	2	0
1	30	2	2	3	1	1	4	4	3	0	0	0	0	1	2	4	3	1	1	1	2	1	2	2	2	2	1	1	1	2	2	2	2	2	2	1	2	1	0	1	1	2	2	2	2	2	2	2	2
1	24	2	2	4	1	1	2	2	1	0	0	0	1	1	4	3	3	1	1	2	1	2	2	2	2	1	1	2	2	2	2	2	2	2	2	2	1	1	0	1	2	2	2	2	2	2	2	2	0
1	34	2	2	5	1	1	2	2	1	0	0	0	1	1	4	3	3	1	1	2	1	2	2	1	2	1	1	1	2	2	2	2	2	2	2	1	2	1	0	1	1	1	2	2	2	2	2	2	0
1	20	1	2	3	1	1	1	1	0	0	0	0	0	1	0	0	1	1	1	2	1	2	2	2	2	1	1	2	2	2	2	2	2	2	2	1	2	1	0	1	2	2	2	2	2	2	2	2	0
2	29	3	2	4	1	1	3	3	3	0	0	0	1	1	4	2	3	1	1	2	2	1	2	2	2	1	1	2	2	2	2	2	2	1	2	2	1	1	0	1	1	1	1	2	2	2	2	2	0
1	28	2	2	4	1	1	3	3	2	0	0	0	1	1	4	3	1	1	1	2	1	2	2	2	2	1	1	2	2	2	2	2	2	2	2	1	1	2	0	1	1	1	2	2	1	2	2	2	0
2	21	2	2	4	1	1	1	1	0	0	0	0	0	1	4	0	3	1	1	2	1	2	2	2	2	1	1	2	2	2	2	2	2	2	2	2	2	1	1	1	2	2	2	2	2	2	2	2	0
1	30	2	2	3	1	1	4	4	3	0	0	0	1	3	4	2	3	1	1	2	1	2	2	2	2	1	1	2	2	2	2	2	2	2	2	1	1	1	0	1	1	1	2	2	2	2	2	2	0
2	32	3	2	4	4	2	3	3	2	0	0	0	1	1	4	3	3	1	1	2	1	2	2	1	2	1	1	2	2	2	2	2	2	1	1	1	1	2	0	1	1	2	2	2	2	2	2	2	0
1	22	2	2	1	1	1	1	1	0	0	0	0	0	1	0	0	3	1	1	2	2	1	2	2	1	1	1	2	2	2	2	1	2	2	2	1	1	1	0	1	1	1	2	2	2	2	2	2	0
1	25	1	2	3	1	1	2	2	1	0	0	0	1	1	4	3	3	1	1	2	1	2	2	2	2	1	1	1	2	2	2	1	2	2	2	1	2	2	0	1	1	1	2	2	2	2	2	2	0
1	26	3	2	4	1	1	2	2	1	0	0	0	1	1	4	2	2	1	1	2	1	2	2	2	2	1	1	2	2	2	2	1	2	2	2	1	1	2	0	1	1	1	2	2	2	2	2	2	0
1	28	1	2	4	4	2	3	3	2	0	0	0	1	2	3	2	3	1	1	2	2	2	2	2	0	1	1	1	2	2	2	1	2	2	1	2	2	2	0	1	1	1	2	2	1	2	2	2	0
2	23	2	2	3	1	1	2	2	1	0	0	0	1	1	4	3	3	1	1	2	2	2	2	2	2	1	1	2	2	2	2	2	2	2	2	1	2	1	0	1	1	1	2	2	2	2	2	2	0
2	34	2	2	3	4	1	5	5	3	0	0	1	1	1	4	3	3	1	1	2	1	2	2	2	2	1	1	2	2	2	2	2	2	2	1	1	1	1	0	1	1	1	2	2	2	2	2	2	0
2	29	2	2	4	5	1	5	5	2	2	0	0	1	1	3	2	3	1	2	2	1	2	2	2	2	1	1	2	2	2	2	2	2	2	2	2	2	1	1	1	1	1	2	2	2	2	1	2	0
1	22	3	2	4	1	1	1	1	0	0	0	0	0	1	0	0	3	1	1	2	2	2	2	2	0	1	1	2	2	2	2	2	2	2	2	2	1	1	0	1	1	1	2	2	2	2	2	2	0
1	29	2	4	1	1	2	2	1	0	0	0	1	1	3	2	3	1	1	2	1	2	2	2	2	2	1	1	2	2	2	1	2	2	2	1	1	1	2	0	1	2	2	2	2	2	2	2	2	0
1	27	3	2	4	1	1	1	1	0	0	0	0	0	1	0	0	2	1	2	2	1	2	2	2	2	1	1	2	2	2	2	2	2	2	2	2	2	1	2	1	2	2	2	2	2	2	2	2	0
1	20	2	1	4	1	1	1	1	0	0	0	0	0	2	0	0	3	1	2	2	2	2	2	2	2	1	1	1	2	2	2	2	2	2	2	1	1	2	0	1	2	2	2	2	2	2	2	2	0
1	26	2	2	1	1	1	3	3	2	0	0	0	1	2	3	3	1	1	1	2	1	2	2	2	2	1	1	2	2	2	2	2	2	2	2	1	1	2	0	1	1	1	2	2	2	2	2	2	0
1	23	3	2	4	1	1	2	2	1	0	0	0	1	1	3	3	3	1	1	2	1	2	2	2	2	1	2	2	2	2	2	2	2	2	2	1	1	1	0	1	1	2	1	2	2	2	2	2	0
1	25	3	2	4	4	2	2	2	1	0	0	0	1	1	4	2	3	1	1	2	1	2	2	1	2	1	1	2	2	2	2	1	2	1	2	1	1	1	0	1	1	1	2	2	1	2	2	1	0
1	33	2	2	4	2	3	4	3	0	0	0	1	1	2	2	2	1	1	2	1	2	2	2	1	0	1	1	2	2	2	1	2	2	2	1	2	2	1	0	1	1	2	2	2	2	2	1	2	0
1	24	1	2	4	1	1	1	1	0	0	0	0	0	1	0	0	2	1	1	2	2	2	2	2	0	1	1	2	2	2	2	2	2	2	2	2	1	1	0	1	1	1	2	2	2	2	2	2	0
1	30	2	2	5	2	4	1	1	0	0	0	0	0	1	0	0	3	1	1	2	1	2	2	1	2	1	1	1	2	2	1	2	2	2	2	1	2	1	0	1	1	1	2	2	2	2	2	2	0
1	28	2	2	4	4	2	2	2	1	0	0	0	1	2	4	2	2	1	1	2	1	2	2	2	2	1	1	2	2	2	2	2	2	2	1	1	2	2	0	1	1	1	2	2	2	2	2	2	0
1	33	4	2	4	1	1	4	4	3	0	0	0	1	1	4	2	2	1	1	2	2	2	2	2	2	1	1	2	2	2	1	2	2	2	2	1	2	2	4	1	1	1	2	2	2	2	1	2	0
1	41	3	2	1	1	1	8	8	7	0	0	0	1	1	3	3	1	1	2	2	1	1	2	2	2	1	1	2	2	2	2	2	2	2	2	1	1	2	0	1	1	1	2	2	2	2	2	1	1
2	41	3	2	4	4	3	4	4	3	0	0	0	1	2	3	2	3	1	2	2	1	2	2	1	2	1	1	2	2	2	2	2	2	1	2	1	1	1	0	1	1	1	2	2	2	2	2	2	0
1	24	3	2	4	1	1	2	2	1	0	0	0	1	1	1	3	3	2	0	0	0	0	0	0	0	1	1	2	1	2	2	2	2	2	2	1	2	2	0	1	2	2	2	2	2	2	2	2	0
1	34	3	2	4	5	1	2	2	1	0	0	0	1	1	4	2	2	1	2	2	1	2	2	2	2	1	1	2	2	2	2	2	2	2	2	1	2	2	2	1	1	2	2	2	2	2	1	2	0
1	35	2	2	3	4	1	3	3	2	0	0	0	1	1	4	3	3	1	1	2	1	1	2	2	2	1	1	2	2	2	2	2	2	2	1	1	1	2	0	1	1	1	2	2	2	2	2	2	0
2	24	3	2	3	4	1	3	3	2	0	0	0	1	2	3	3	2	1	1	2	1	2	2	2	0	1	1	2	2	2	2	2	2	1	1	1	2	2	0	1	2	2	2	2	2	2	2	2	0
1	29	2	2	4	4	3	2	2	1	0	0	0	1	2	4	2	2	1	1	2	2	2	2	2	2	1	1	1	2	1	2	1	2	2	2	1	1	2	0	1	1	1	2	2	2	2	2	2	0
2	31	2	2	3	1	1	4	4	2	1	0	0	1	2	3	2	3	1	1	2	1	2	2	2	2	1	1	2	2	2	2	2	2	1	1	1	2	2	0	1	1	1	2	2	2	2	2	2	0
1	28	2	2	4	4	2	3	3	2	0	0	0	1	2	3	3	3	1	1	2	1	2	2	2	0	1	1	2	2	2	2	2	2	2	2	1	1	1	0	1	1	1	2	2	1	2	2	2	0
1	23	2	2	4	1	1	1	1	0	0	0	0	0	1	0	0	3	1	1	2	1	2	2	2	0	1	1	2	2	2	2	2	2	2	2	2	1	1	0	1	1	1	2	2	2	2	2	2	0
2	31	2	2	3	1	1	2	2	1	0	0	0	0	1	2	3	3	1	1	1	2	1	1	2	2	2	1	1	2	2	2	2	2	2	2	1	1	1	0	1	1	1	2	2	2	2	2	2	0
1	24	2	2	3	1	1	2	2	1	0	0	0	1	1	4	2	2	1	1	2	1	2	2	2	2	1	1	2	2	2	2	2	2	2	2	2	1	1	0	1	1	1	2	2	2	2	2	2	0
1	22	3	2	2	1	1	1	1	0	0	0	0	0	1	0	0	3	1	1	2	1	2	2	2	2	1	1	2	2	2	2	2	2	2	2	2	1	1	0	1	1	1	2	2	2	2	2	2	0
1	30	2	2	4	1	1	3	3	2	0	0	0	1	1	4	2	2	1	1	2	1	2	2	2	2	1	1	2	2	2	2	2	2	2	1	1	2	1	0	1	1	1	2	2	2	2	2	2	0
1	23	3	2	4	5	2	1	1	0	0	0	0	0	1	0	0	3	1	2	2	1	2	2	2	0	1	1	2	2	2	2	2	2	2	2	1	2	2	1	1	2	2	2	2	2	2	2	2	0
1	38	2	2	3	5	3	6	6	5	0	0	0	1	1	4	2	3	1	1	2	1	2	2	2	2	1	1	2	2	2	2	2	2	2	1	1	1	1	0	1	1	2	2	2	2	2	2	2	0
1	30	2	2	3	4	1	4	4	3	0	0	0	1	1	4	3	3	1	1	2	1	2	2	2	2	1	1	2	2	2	2	2	2	2	2	1	1	1	0	1	1	1	2	2	2	2	2	2	0
1	28	2	2	4	4	3	3	2	0	0	0	1	1	2	3	3	1	1	2	1	2	2	2	2	2	1	1	2	2	2	2	1	2	2	1	1	2	2	0	1	1	1	2	2	2	2	2	2	0
1	26	2	2	1	1	1	3	1	1	0	0	1	1	2	2	3	1	1	2	1	2	2	2	2	1	1	2	2	2	2	2	2	2	1	1	2	1	1	1	1	1	2	2	2	2	2	2	2	0
1	26	2	2	4	1	1	3	3	2	0	0	0	1	1	4	3	3	1	1	2	1	2	2	2	2	1	1	2	2	2	2	1	2	2	2	2	2	1	0	1	1	1	2	2	2	2	2	2	0
1	28	2	2	3	1	1	2	2	1	0	0	0	1	1	4	2	1	1	1	2	2	2	2	2	2	1	1	1	2	2	2	2	2	2	2	1	2	2	1	1	2	2	2	2	2	2	2	2	0
1	26	3	2	3	5	1	3	3	2	0	0	0	1	1	4	3	3	1	1	2	1	2	2	2	2	1	1	2	2	2	2	2	2	2	2	1	2	1	0	1	1	1	2	2	2	2	2	2	0
2	20	2	3	1	1	1	1	0	0	0	0	0	1	3	0	3	3	1	2	1	2	2	2	2	2	1	1	1	2	2	2	2	2	2	2	1	2	2	0	1	2	2	2	2	2	2	2	2	0
1	32	3	2	3	5	2	4	4	3	0	0	0	1	1	3	2	1	1	1	2	2	2	2	2	1	1	1	2	1	2	2	2	2	2	1	2	2	2	4	1	1	2	2	2	2	2	2	2	3
1	19	2	2	3	5	3	1	1	0	0	0	0	1	1	0	0	2	1	2	2	2	2	2	2	1	1	1	2	2	2	1	2	2	2	2	2	2	2	4	1	2	2	2	2	2	2	2	2	0
2	25	3	2	4	5	2	3	3	0	2	0	0	1	1	2	0	3	1	1	2	2	2	2	2	1	1	1	1	2	1	2	2	2	2	2	2	2	1	1	1	1	1	2	2	2	2	2	2	0
1	23	5	2	4	1	1	1	1	0	0	0	0	1	2	1	0	3	1	2	2	2	2	2	2	1	1	1	2	1	2	1	2	2	2	1	1	2	2	3	1	1	1	2	2	2	2	2	2	0
1	26	4	2	5	4	4	2	2	1	0	0	0	1	1	4	3	3	1	1	2	2	2	2	2	1	1	1	2	2	2	2	2	2	2	1	1	2	2	3	1	1	1	2	2	2	2	2	2	0
2	24	2	2	3	4	3	2	2	1	0	0	0	1	1	3	2	3	1	1	2	2	2	2	2	2	1	1	2	1	2	1	2	2	2	2	2	2	2	4	1	1	1	2	2	2	2	2	2	0
1	31	4	2	4	1	1	3	3	2	0	0	0	1	1	3	2	3	1	1	2	2	2	2	2	2	1	1	2	2	2	2	2	2	2	2	1	1	2	0	1	1	1	2	2	2	2	2	1	0
1	20	3	2	4	1	1	1	1	0	0	0	0	0	1	0	0	3	1	2	2	2	2	2	2	1	1	1	2	2	2	2	2	2	2	2	2	2	2	1	2	2	2	2	2	2	2	2	2	0
1	35	3	2	3	4	2	4	6	4	1	0	0	1	2	2	3	2	1	2	2	1	2	2	2	0	1	1	2	2	2	2	2	2	2	2	2	2	2	0	2	2	2	2	2	2	2	2	2	0
2	22	4	2	4	1	1	1	1	0	0	0	0	0	2	0	0	2	2	2	2	2	0	2	2	0	2	2	2	2	2	2	2	2	2	2	2	2	2	0	2	2	2	2	2	2	2	2	2	0
2	22	5	2	5	4	2	2	2	1	0	0	0	1	1	1	2	2	1	1	2	1	1	1	2	0	1	2	2	2	2	2	2	2	2	2	1	2	1	0	2	1	2	2	2	2	2	1	2	0
1	26	3	5	4	4	2	2	2	1	0	0	0	1	1	2	1	1	1	2	1	2	1	1	1	0	1	2	2	2	2	2	2	2	2	2	2	1	1	0	2	1	2	2	2	2	2	1	2	0
2	36	2	2	3	5	2	3	3	2	0	0	0	1	2	3	3	3	1	2	2	1	1	2	2	0	1	1	2	2	2	2	2	2	2	2	2	2	2	2	2	2	2	2	2	2	2	2	2	0
2	22	2	2	4	4	2	1	1	0	0	0	0	0	1	0	0	1	1	1	2	2	2	2	2	0	1	1	1	2	2	2	2	2	2	2	2	2	2	0	2	1	2	2	2	2	2	1	2	0
1	26	2	2	2	1	1	1	1	0	0	0	0	0	1	0	0	1	1	1	2	2	2	2	2	0	1	1	2	2	2	2	2	2	2	2	2	2	2	0	2	1	1	2	2	2	2	2	2	0
2	25	2	2	4	1	1	2	2	1	0	0	0	1	1	3	2	2	1	1	2	2	2	2	2	0	1	1	2	2	2	2	2	2	2	2	2	2	2	0	2	1	1	2	2	2	2	2	1	0
1	40	3	2	3	1	1	4	5	4	0	0	1	1	2	4	2	3	2	2	2	2	2	2	2	2	2	2	2	2	2	2	2	2	2	2	2	2	2	0	2	2	2	2	2	2	2	2	2	0
1	31	3	2	3	5	2	3	3	2	0	0	0	1	2	4	3	3	2	2	2	2	2	2	2	2	2	2	2	2	2	2	2	2	2	2	2	2	2	0	2	2	2	2	2	2	2	2	2	0
1	36	4	2	3	5	2	3	4	2	1	0	0	1	1	3	3	3	1	2	2	2	2	2	2	0	1	1	2	2	2	2	2	2	2	2	2	2	2	0	2	1	1	2	2	2	2	2	2	0
1	31	2	2	3	5	2	3	4	3	0	0	0	1	1	3	2	2	1	2	2	2	1	2	2	2	1	1	2	2	2	2	2	2	2	2	2	2	2	0	2	2	2	2	2	2	2	2	2	0
1	28	2	2	5	1	1	1	1	0	0	0	0	0	1	0	0	2	2	0	0	0	0	0	0	2	2	2	2	2	2	2	2	2	2	2	2	2	2	0	2	2	2	2	2	2	2	2	2	0
2	25	2	2	3	5	1	2	2	1	0	0	0	1	1	4	2	3	1	2	2	1	2	2	2	2	1	2	2	2	2	2	2	2	2	2	1	2	1	0	2	2	2	2	2	2	2	2	2	0
1	25	3	2	4	5	1	1	1	0	0	0	0	0	1	0	0	3	1	2	2	2	2	2	2	2	1	1	2	2	2	2	2	2	2	2	1	2	2	0	2	2	2	2	2	2	2	2	2	0
1	28	4	3	3	1	1	4	5	4	0	0	0	2	1	0	3	3	1	2	1	1	2	2	2	2	1	1	2	2	2	2	1	2	2	2	2	2	2	0	2	2	2	2	2	2	2	2	2	2
2	21	2	2	4	1	1	2	3	2	0	0	1	2	1	0	3	3	1	2	2	2	2	2	1	2	1	1	2	2	2	2	2	2	2	2	2	2	2	0	2	1	2	2	2	2	2	2	2	0
2	27	5	2	4	4	1	2	3	1	0	2	2	1	1	5	2	3	1	2	2	2	2	2	2	2	1	1	2	2	2	2	2	2	2	2	2	1	2	0	2	1	2	2	2	2	2	2	2	3
1	28	2	2	4	1	1	3	3	2	0	0	0	1	1	2	3	2	1	2	2	1	2	2	2	2	1	1	2	2	2	2	2	2	2	2	2	2	2	0	2	1	2	1	2	2	2	2	2	0
2	24	2	2	3	1	1	3	3	2	0	0	0	1	2	2	2	2	1	2	2	2	2	2	2	2	1	1	2	2	2	2	2	2	2	2	2	2	2	0	2	1	2	2	2	2	2	2	2	0
1	26	3	2	3	4	1	6	6	5	0	0	0	1	2	3	3	2	1	1	2	2	2	2	2	2	1	1	2	2	2	2	2	2	2	2	2	2	2	0	2	1	1	2	2	2	2	2	2	0
2	35	2	2	5	1	1	4	4	3	0	0	0	1	2	3	2	2	1	1	2	1	2	2	2	2	1	1	2	2	2	2	2	2	2	2	2	2	2	4	2	1	1	2	2	2	2	2	2	0
1	24	2	4	4	1	1	2	2	1	0	0	0	1	1	5	3	1	1	2	2	1	1	2	2	2	1	1	2	2	2	2	2	2	2	2	2	1	2	0	2	1	2	2	2	2	2	2	2	0
1	33	3	4	1	1	1	5	5	3	1	0	0	1	3	3	3	3	1	1	2	2	1	2	2	2	1	2	2	2	2	2	2	2	2	2	2	2	2	0	2	1	1	2	2	2	2	2	2	0
1	21	4	1	3	4	1	2	2	1	0	0	0	1	1	3	3	3	1	1	2	2	2	2	2	2	1	2	2	2	2	2	2	2	2	1	1	2	2	0	2	1	2	2	2	2	2	2	2	0
2	38	3	2	3	1	1	3	3	2	0	0	0	1	2	3	3	3	1	2	2	2	2	2	2	2	1	2	2	2	2	2	2	2	2	2	1	2	2	3	2	1	2	2	2	2	2	2	2	0
2	31	5	2	3	4	2	1	1	0	0	0	0	1	2	3	0	1	2	0	0	0	0	0	0	0	2	2	2	2	2	2	2	2	2	2	2	2	2	0	2	2	2	2	2	2	2	2	2	0
2	44	3	2	3	4	2	7	7	5	1	0	0	1	1	3	3	3	1	1	2	2	2	2	2	0	1	1	2	2	2	2	2	2	2	2	2	1	2	0	2	1	1	2	2	2	2	2	2	0
2	22	2	2	4	1	1	1	1	0	0	0	0	1	1	3	0	3	1	2	2	1	2	2	2	2	1	2	2	2	2	2	2	2	2	2	1	2	1	0	2	1	1	2	2	2	2	2	2	0
1	21	3	2	4	1	1	1	1	0	0	0	0	1	2	2	0	3	1	2	2	2	2	2	1	0	1	2	2	2	2	2	2	2	2	2	1	2	2	0	2	2	2	2	2	2	2	2	2	0
1	27	2	2	4	1	1	3	3	2	0	0	0	1	2	3	4	2	1	2	2	2	2	2	2	0	1	1	2	2	2	2	2	2	2	2	1	2	2	2	2	1	1	2	2	2	2	2	2	0
2	36	4	2	3	1	1	5	5	3	0	1	0	1	3	2	2	2	1	1	2	2	2	2	2	2	1	1	2	2	2	2	2	2	2	2	1	2	2	0	2	1	1	2	2	2	2	1	2	0
2	31	4	2	4	1	1	4	4	1	0	2	0	1	1	3	2	3	1	2	2	2	2	2	2	0	1	2	2	2	2	2	2	2	2	2	2	1	2	0	2	1	2	2	2	2	2	1	2	0
2	23	4	2	3	1	1	1	1	0	0	0	0	2	3	1	0	2	2	2	2	2	2	2	2	2	2	2	2	2	2	2	2	2	2	2	2	2	2	0	2	2	2	2	2	2	2	2	2	0
1	37	2	2	3	1	1	3	3	2	0	0	0	1	1	3	2	2	2	0	0	0	0	0	0	2	2	2	2	2	2	2	2	2	2	2	2	2	2	0	2	2	2	2	2	2	2	2	2	0
2	18	3	2	3	1	1	1	1	0	0	0	0	1	3	1	0	2	2	0	0	0	0	0	0	0	2	2	2	2	2	2	2	2	2	2	2	2	2	0	2	2	2	2	2	2	2	2	2	0
2	24	2	2	3	4	1	2	2	1	0	0	0	1	2	3	3	3	2	0	0	0	0	0	0	2	2	2	2	2	2	2	2	2	2	2	2	2	2	0	2	2	2	2	2	2	2	2	2	0
1	20	4	2	4	4	2	1	1	0	0	0	0	2	1	0	2	1	1	2	2	2	2	1	2	1	2	2	2	2	2	2	2	2	2	2	1	2	2	0	2	2	2	2	2	2	2	2	2	0
2	27	3	2	4	1	1	2	2	1	0	0	0	1	1	2	2	1	1	2	2	2	2	2	2	1	1	1	2	2	2	2	2	2	2	2	1	2	2	0	2	2	2	2	2	2	2	2	2	0
2	31	2	2	4	1	1	2	2	1	0	0	0	1	2	1	3	3	2	0	0	0	0	0	0	0	2	2	2	2	2	2	2	2	2	2	2	2	2	0	2	2	2	2	2	2	2	2	2	0
2	23	2	2	4	1	1	1	1	0	0	0	0	1	1	2	0	3	2	0	0	0	0	0	0	2	2	2	2	2	2	2	2	2	2	2	2	2	2	0	2	2	2	2	2	2	2	2	2	0
2	18	3	1	3	1	1	1	1	0	0	0	0	1	2	1	0	3	2	0	0	0	0	0	0	2	2	2	2	2	2	2	2	2	2	2	2	2	2	0	2	2	2	2	2	2	2	2	2	0
1	18	1	1	3	1	1	1	1	0	0	0	0	1	2	1	0	2	2	0	0	0	0	0	0	2	2	2	2	2	2	2	2	2	2	2	2	2	2	0	2	2	2	2	2	2	2	2	2	0
1	28	3	2	4	1	1	1	1	0	0	0	0	1	1	2	0	1	2	0	0	0	0	0	0	0	2	2	2	2	2	2	2	2	2	2	2	2	2	0	2	2	2	2	2	2	2	2	2	0
1	30	3	2	4	1	1	1	1	0	0	0	0	1	2	2	0	2	2	0	0	0	0	0	0	0	2	2	2	2	2	2	2	2	2	2	2	2	2	0	2	2	2	2	2	2	2	2	2	0
2	24	3	2	4	1	1	2	2	1	0	0	0	1	1	3	2	3	1	1	2	2	2	2	2	2	1	1	2	2	2	2	2	2	2	2	1	2	2	0	2	2	2	2	2	2	2	2	2	0
2	35	3	2	3	5	1	6	6	5	0	0	0	1	1	4	3	2	1	2	2	2	2	2	2	2	1	1	2	2	2	2	2	2	2	2	1	2	2	0	2	1	1	2	2	2	2	2	2	0
2	32	2	3	1	1	2	2	1	0	0	0	1	1	3	3	3	1	1	2	2	2	2	2	2	1	1	2	2	2	2	2	2	2	2	1	2	1	2	0	2	1	1	2	2	2	2	2	2	3
2	27	3	2	4	5	1	1	1	0	0	0	0	1	1	1	1	2	1	1	2	2	2	2	2	2	1	1	2	2	2	2	2	2	2	2	2	2	2	0	2	2	2	2	2	2	2	2	2	0
1	27	3	2	3	4	2	2	2	1	0	0	0	1	1	4	3	2	2	0	0	0	0	0	0	0	2	2	2	2	2	2	2	2	2	2	2	2	2	0	2	2	2	2	2	2	2	2	2	0
1	22	3	2	3	4	2	2	2	1	0	0	0	1	1	4	2	3	1	1	1	2	2	2	2	2	1	1	2	2	2	2	2	2	2	2	2	2	1	0	2	2	2	2	2	2	2	2	2	0
2	30	2	2	3	1	1	3	3	1	1	0	0	1	2	3	2	2	2	0	0	0	0	0	0	0	2	2	2	2	2	2	2	2	2	2	2	2	2	0	2	2	2	2	2	2	2	2	2	0
2	23	4	2	4	1	1	2	2	1	0	0	0	1	1	4	2	3	1	1	1	2	2	2	2	2	1	1	1	2	2	2	2	2	2	2	1	2	1	0	2	1	2	2	2	2	2	2	2	3
2	35	4	2	3	4	3	3	3	2	0	0	0	1	2	3	3	2	2	0	0	0	0	0	0	0	2	2	2	2	2	2	2	2	2	2	2	2	2	0	2	2	2	2	2	2	2	2	2	0
1	21	5	2	2	1	1	2	2	1	0	0	0	1	1	1	3	1	2	0	0	0	0	0	0	0	2	2	2	2	2	2	2	2	2	2	2	2	2	0	2	2	2	2	2	2	2	2	2	0
1	21	2	2	4	1	1	1	1	0	0	0	0	0	2	0	0	1	2	0	0	0	0	0	0	0	2	2	2	2	2	2	2	2	2	2	2	2	2	0	2	2	2	2	2	2	2	2	2	0
1	37	2	2	3	5	3	3	3	2	0	0	0	1	2	2	2	3	1	0	0	0	0	0	0	0	1	2	2	2	2	2	2	2	2	2	2	2	2	3	2	1	1	2	2	2	2	2	2	0
1	34	3	2	2	5	1	4	4	3	0	0	0	1	3	2	2	1	1	2	2	2	2	2	2	1	1	2	2	2	2	2	2	2	2	1	2	2	2	0	2	1	1	2	2	2	2	2	2	1
1	26	2	2	4	1	1	2	2	0	1	0	0	2	2	0	0	3	2	0	0	0	0	0	0	0	2	2	2	2	2	2	2	2	2	2	2	2	2	0	2	2	2	2	2	2	2	2	2	0
1	27	2	2	4	4	2	2	2	1	0	0	0	1	2	3	2	2	1	1	2	2	2	2	2	2	1	1	2	2	2	2	2	2	2	2	2	2	2	0	2	2	2	2	2	2	2	2	2	0
1	18	1	2	4	1	1	1	1	0	0	0	0	0	2	0	0	3	1	2	2	2	2	2	2	1	1	1	2	2	2	2	2	2	2	2	2	2	2	0	2	2	2	2	2	2	2	2	2	0
1	21	4	2	4	1	1	1	1	0	0	0	0	0	2	0	0	2	2	2	2	2	2	2	2	1	1	2	2	2	2	2	2	2	2	2	2	2	2	4	2	2	2	2	2	2	2	2	2	0
1	22	3	2	2	1	1	1	1	0	0	0	0	0	2	0	0	3	1	1	1	1	1	1	1	1	2	2	2	2	2	2	2	2	2	2	2	2	2	0	2	2	2	2	2	2	2	2	2	0
1	23	2	2	3	1	1	1	1	0	0	0	0	1	2	1	0	2	1	2	2	2	2	2	2	1	1	1	2	2	2	2	2	2	2	2	1	2	2	0	2	2	2	2	2	2	2	2	2	0
1	33	2	4	1	5	1	4	4	2	0	0	0	1	1	3	3	2	1	2	2	2	2	2	2	2	1	2	2	2	2	2	2	2	2	2	2	2	2	0	2	1	1	2	2	2	2	2	2	0
2	36	3	2	2	1	1	4	4	2	0	0	0	1	2	3	2	3	2	0	0	0	0	0	0	0	2	2	2	2	2	2	2	2	2	2	2	2	2	0	2	1	2	2	2	2	2	2	2	3
2	22	3	2	2	1	1	1	1	0	0	0	0	0	1	0	0	2	1	0	0	0	0	0	0	0	1	2	2	2	2	2	2	2	2	2	2	2	2	3	2	2	2	2	2	2	2	2	2	0
2	30	2	2	4	5	1	3	3	2	0	0	0	1	1	3	3	2	1	2	2	1	2	2	2	1	1	1	2	2	2	2	2	2	2	2	2	2	2	2	2	2	2	2	2	2	2	2	2	0
2	29	1	2	4	1	1	2	2	1	0	0	0	1	1	3	3	3	2	0	0	0	0	0	0	0	2	2	2	2	2	2	2	2	2	2	2	2	2	0	2	1	2	2	2	2	2	2	2	3
1	20	3	5	3	4	1	1	1	0	0	0	0	0	2	0	0	2	1	2	2	2	2	2	1	1	1	1	2	2	2	2	2	2	2	2	2	2	2	0	2	1	2	2	2	2	2	1	2	2
2	35	1	2	4	4	4	6	6	5	0	0	0	1	1	3	2	2	1	1	2	2	2	2	2	2	1	2	2	2	2	2	2	2	2	2	1	2	1	0	2	2	2	2	2	2	2	2	2	0
1	25	3	2	4	1	1	1	1	0	0	0	0	0	1	0	0	2	1	2	2	2	2	2	2	0	1	2	2	2	2	2	2	2	2	2	1	2	2	0	2	2	2	2	2	2	2	2	2	0
1	23	2	2	4	5	2	1	1	0	0	0	0	0	1	0	0	1	2	0	0	0	0	0	0	0	2	2	2	2	2	2	2	2	2	2	2	2	2	0	2	2	2	2	2	2	2	2	2	0
1	26	3	2	4	5	1	1	1	0	0	0	0	0	1	0	0	1	1	1	2	2	2	2	2	2	1	2	2	2	2	2	2	2	2	2	1	2	2	4	2	1	1	2	2	2	2	2	2	0
1	24	3	2	4	5	3	2	2	1	0	0	0	1	1	3	2	2	1	2	2	2	2	2	2	2	1	2	2	2	2	2	2	2	2	2	1	1	2	0	2	1	2	2	2	2	2	2	2	3
1	30	1	2	5	1	1	2	2	1	0	0	0	1	2	3	2	2	1	2	2	2	2	2	2	1	1	1	2	2	2	2	2	2	2	2	2	2	2	0	2	1	1	2	2	2	2	2	2	0
1	29	2	5	1	1	2	2	0	1	0	0	1	1	1	0	2	2	2	0	0	0	0	0	0	0	2	2	2	2	2	2	2	2	2	2	2	2	2	0	2	2	2	2	2	2	2	2	2	0
1	31	4	2	5	4	3	2	2	0	1	0	0	1	1	1	0	3	1	2	2	2	2	2	2	0	1	1	2	2	2	2	2	2	2	2	2	2	2	0	2	2	2	2	2	2	2	2	2	0
1	21	4	2	4	1	1	1	1	0	0	0	0	1	1	3	0	1	1	2	2	2	2	2	2	0	1	2	1	2	2	2	2	2	2	2	1	2	2	0	2	2	2	2	2	2	2	2	2	0
1	32	3	2	4	4	3	5	5	4	0	0	0	1	3	3	2	2	1	2	2	2	2	2	2	0	2	1	2	2	2	2	2	2	2	2	2	2	2	0	2	1	1	2	2	2	2	2	2	1
1	25	3	2	3	1	1	1	1	0	0	0	0	0	1	0	0	3	2	0	0	0	0	0	0	0	2	2	2	2	2	2	2	2	2	2	2	2	2	0	2	2	2	2	2	2	2	2	2	0
1	27	2	2	4	5	2	2	2	1	0	0	0	1	1	3	2	1	1	2	2	2	2	1	2	2	1	2	2	2	2	1	2	2	2	2	2	2	2	0	2	2	2	2	2	2	2	2	2	0
1	34	3	2	5	1	1	3	3	2	0	0	0	1	1	3	2	3	2	0	0	0	0	0	0	0	2	2	2	2	2	2	2	2	2	2	2	2	2	0	2	2	2	2	2	2	2	2	2	0
1	23	2	3	4	1	1	1	1	0	0	0	0	0	1	0	0	1	1	1	2	2	2	2	2	2	1	1	2	2	2	1	2	2	2	2	2	2	2	0	2	2	2	2	2	2	2	2	2	0
1	22	2	1	4	1	1	3	3	0	0	0	0	0	1	0	0	2	1	2	2	2	2	2	2	0	1	1	2	2	2	1	2	2	2	2	2	2	2	0	2	2	2	2	2	2	2	2	2	0
1	32	3	2	3	5	3	4	4	3	0	0	0	1	3	3	2	2	1	0	0	0	0	0	0	0	1	2	2	2	2	2	2	2	2	2	2	2	2	0	2	1	1	2	2	2	2	1	2	0
1	22	1	3	3	1	1	1	1	0	0	0	0	0	1	0	0	3	1	2	2	2	2	2	2	0	1	2	2	2	2	2	2	2	2	2	1	2	2	0	2	1	1	2	2	2	2	1	2	0
1	38	2	3	3	5	1	4	4	3	0	0	0	1	2	3	2	1	2	0	0	0	0	0	0	2	2	2	2	2	2	2	2	2	2	2	2	2	2	0	2	2	2	2	2	2	2	2	2	0
2	32	4	2	3	4	1	6	6	4	1	0	0	1	2	3	2	1	2	0	0	0	0	0	0	2	2	2	2	2	2	2	2	2	2	2	2	2	2	0	2	1	2	2	2	2	2	2	2	2
1	29	3	2	3	5	1	3	3	2	0	0	0	1	1	3	1	3	2	0	0	0	0	0	0	2	2	2	2	2	2	2	2	2	2	2	2	2	2	0	2	2	2	2	2	2	2	2	2	0
1	20	3	2	4	4	2	2	2	1	0	0	0	1	1	3	2	3	1	2	2	2	2	2	2	0	1	2	2	2	2	2	2	2	2	2	2	2	1	0	2	1	2	2	2	2	2	2	2	2
1	31	2	2	4	5	4	5	5	2	1	1	0	1	1	3	2	3	1	2	2	2	2	2	2	1	1	2	2	2	2	2	2	2	2	2	2	2	1	0	2	1	2	2	2	2	2	1	2	0
1	22	1	2	4	1	1	1	1	0	0	0	0	2	1	3	0	2	1	2	2	2	2	2	2	1	1	2	2	2	2	2	2	2	2	1	2	2	2	0	2	2	2	2	2	2	2	2	2	0
1	24	1	2	4	1	1	2	2	1	0	0	0	1	1	3	2	2	1	0	0	0	0	0	0	0	1	1	2	2	2	2	2	2	2	2	2	2	2	0	2	1	1	2	2	2	2	2	2	0
1	24	2	2	4	1	1	2	2	1	0	0	0	1	2	2	2	1	1	2	2	2	2	2	2	1	1	2	1	2	2	2	2	2	2	2	2	2	2	0	2	1	2	2	2	2	2	1	2	0
2	25	1	1	1	1	1	1	1	0	0	0	0	1	1	4	0	3	1	2	2	2	2	2	2	0	1	2	2	2	2	1	2	2	2	1	2	2	2	0	2	2	2	2	2	2	2	2	2	0
1	18	1	2	3	1	1	1	1	0	0	0	0	1	1	2	0	3	2	2	2	2	2	2	1	0	2	2	2	2	2	2	2	2	2	2	2	2	2	0	2	1	2	2	2	2	2	1	2	0
2	20	2	2	4	1	1	2	2	0	1	0	0	1	1	1	0	3	1	2	2	2	2	2	2	2	1	1	2	2	2	2	2	2	2	2	2	2	2	0	2	1	2	2	2	2	2	1	2	0
1	38	3	2	3	5	2	1	1	0	0	0	0	1	1	3	0	2	2	2	2	2	2	2	2	2	2	2	2	2	2	2	2	2	2	2	2	2	2	0	2	2	2	2	2	2	2	2	2	0
1	19	1	2	4	1	1	1	1	0	0	0	0	1	2	0	0	1	1	1	2	2	2	2	2	2	2	1	2	2	2	2	2	2	2	2	2	1	2	0	2	2	2	2	2	2	2	2	2	0
1	40	2	2	3	5	1	2	2	1	0	0	0	1	1	3	2	3	2	2	2	2	2	2	2	2	2	2	2	2	2	2	2	2	2	2	2	2	2	0	2	2	2	2	2	2	2	2	2	0
1	30	2	2	3	4	2	3	3	2	0	0	0	1	1	3	2	3	1	1	2	2	2	2	2	2	1	2	2	2	2	1	2	2	2	2	2	2	2	0	2	2	2	2	2	2	2	2	2	0
1	23	3	2	3	1	1	3	3	2	0	0	0	1	1	3	3	3	1	2	2	2	2	2	2	2	1	1	2	2	2	2	2	2	2	2	2	2	2	1	2	1	1	2	2	2	2	2	2	0
2	23	4	2	4	5	1	1	1	0	0	0	0	0	3	0	0	2	1	2	2	2	2	2	2	0	1	1	2	2	2	2	2	2	2	2	1	2	2	0	2	2	2	2	2	2	2	2	2	0
2	21	5	2	3	1	1	2	2	1	0	0	0	1	1	2	2	2	1	2	2	2	2	2	2	0	1	1	2	2	2	2	2	2	2	2	2	2	2	0	2	2	2	2	2	2	2	2	2	0
1	42	1	3	3	1	1	5	5	4	0	0	0	1	2	4	2	2	1	2	2	2	2	2	2	0	1	2	2	2	2	2	1	2	2	2	2	2	2	0	2	1	2	2	2	2	2	2	1	0
2	34	5	2	1	1	1	6	6	4	1	0	0	1	1	3	2	2	1	1	2	2	2	2	2	2	1	1	2	2	2	2	2	2	2	2	1	2	2	0	2	2	2	2	2	2	2	2	2	0
1	28	5	2	4	5	1	5	5	1	1	0	2	1	3	1	2	1	1	1	2	2	2	2	2	2	1	1	2	2	2	2	2	2	2	2	2	2	2	0	2	2	2	2	2	2	2	2	2	0
1	34	5	2	5	5	1	4	4	3	0	0	0	1	1	3	2	1	2	2	2	2	2	2	0	1	1	2	2	2	2	2	2	2	2	2	2	2	2	0	2	2	2	2	2	2	2	2	2	0
2	24	5	2	4	1	1	1	1	0	0	0	0	1	3	0	0	2	1	2	2	2	1	2	2	2	1	1	2	2	2	2	2	2	2	2	2	2	2	0	2	2	2	2	2	2	2	2	2	0
2	37	4	2	4	4	4	5	5	1	3	0	0	1	1	4	2	3	2	2	2	2	2	2	2	2	1	2	2	2	2	2	2	2	2	2	2	2	2	0	2	2	2	2	2	2	2	2	2	0
1	38	2	2	3	5	1	5	5	3	0	1	0	1	2	3	2	3	1	1	2	2	2	2	2	2	1	1	2	2	2	2	2	2	2	2	1	2	2	0	2	2	2	2	2	2	2	2	2	0
1	26	3	2	3	1	1	1	1	0	0	0	0	1	1	0	0	2	1	2	2	2	2	2	2	0	1	1	2	2	2	2	2	2	2	1	2	2	2	0	2	2	2	2	2	2	2	2	2	0
1	22	3	2	3	1	1	1	1	0	0	0	0	0	1	0	0	2	1	2	2	2	2	2	2	0	1	2	2	2	2	2	2	1	2	1	2	2	2	0	2	1	1	2	2	2	2	2	2	0
1	23	2	2	4	4	3	1	1	0	0	0	0	0	1	0	0	2	1	2	2	2	2	2	2	0	1	2	2	2	2	2	2	2	2	1	2	2	2	2	2	1	2	2	2	2	2	2	2	0
1	22	3	2	4	5	2	1	1	0	0	0	0	2	1	0	0	1	2	2	2	1	2	2	2	1	2	2	2	2	2	2	2	2	2	2	2	2	2	2	2	1	2	2	2	1	2	2	2	2
1	34	3	2	4	4	1	5	5	3	1	0	0	1	1	3	2	2	1	1	2	2	2	2	2	2	1	1	2	2	2	2	2	2	2	2	1	2	2	0	2	2	2	2	2	2	2	2	2	0
1	35	3	2	3	5	2	5	5	3	1	0	0	1	1	3	2	1	1	2	2	2	2	2	2	2	1	1	2	2	2	2	2	2	2	2	2	2	2	0	2	1	2	2	2	2	2	2	2	2
1	33	2	2	3	4	1	3	3	2	0	0	0	1	2	3	2	3	1	2	2	2	2	2	2	2	1	1	2	2	2	2	2	2	2	2	2	1	2	0	2	1	1	2	2	2	2	2	2	0
1	24	2	5	1	1	1	0	0	0	0	0	0	0	1	1	1	2	2	2	2	2	2	1	2	2	2	2	2	2	2	2	2	2	2	1	2	2	2	2	2	2	2	2	2	2	2	2	2	0
1	38	2	2	3	1	1	4	4	2	1	0	0	1	2	3	2	3	1	2	2	2	2	2	2	2	1	1	2	2	2	2	2	2	2	2	2	1	2	1	2	2	2	2	2	2	2	2	2	0
1	28	3	2	3	1	1	2	2	1	0	0	0	1	2	3	0	2	1	2	2	2	2	2	2	0	1	2	2	2	2	2	1	2	2	1	1	2	2	1	2	2	2	2	2	2	2	2	2	0
2	24	4	2	4	5	3	1	1	0	0	0	0	1	2	0	0	3	1	2	2	2	2	2	2	2	1	2	2	2	2	2	2	2	2	2	1	2	2	0	2	2	2	2	2	2	2	2	2	0
1	21	2	2	4	1	1	1	1	0	0	0	0	1	2	0	0	2	1	2	2	2	2	2	2	2	1	2	2	2	2	2	2	2	2	2	1	2	2	0	2	2	2	2	2	2	2	2	2	0
1	30	3	2	4	1	1	2	2	1	0	0	0	1	1	3	2	2	2	2	2	2	2	2	2	2	2	2	2	2	2	2	2	2	2	2	2	2	2	2	2	2	2	2	2	2	2	2	2	2
1	27	2	3	4	2	2	2	1	0	0	0	1	2	2	2	3	1	1	2	1	2	2	2	2	2	1	2	2	2	2	2	2	2	2	2	1	2	1	0	2	1	2	2	2	1	2	2	2	0
1	37	3	2	5	1	1	3	3	1	1	0	0	1	1	4	2	2	1	2	1	1	2	2	2	2	1	2	2	2	2	2	2	2	2	2	2	2	1	0	2	2	2	2	2	2	2	2	2	0
1	21	2	1	3	1	1	1	1	0	0	0	0	0	1	0	0	1	1	2	2	2	2	2	2	2	1	2	1	2	2	2	2	2	2	1	2	2	2	0	2	1	1	2	2	2	2	2	2	0
2	18	2	2	4	5	1	1	0	0	0	0	0	0	2	0	0	1	1	2	2	2	2	2	1	2	1	1	2	2	2	2	2	2	2	2	2	2	2	0	2	1	1	2	2	2	2	2	2	0
1	22	3	2	4	1	1	2	2	1	0	0	0	1	2	4	2	2	1	1	2	2	2	2	2	2	1	1	2	2	2	2	2	2	2	2	1	2	2	0	2	2	2	2	2	2	2	2	2	0
1	26	4	2	4	5	2	3	3	2	0	0	0	1	2	3	2	2	1	2	2	2	2	2	2	2	1	2	2	2	2	2	2	2	2	2	1	2	2	0	2	1	2	2	2	2	2	1	2	0
2	30	1	2	1	1	1	2	2	1	0	0	0	1	1	3	3	2	2	0	0	0	0	0	0	0	2	2	2	2	2	2	2	2	2	2	2	2	2	0	2	2	2	2	2	2	2	2	2	0
1	23	2	1	3	5	1	1	1	0	0	0	0	1	1	1	0	3	2	0	0	0	0	0	0	0	2	2	2	2	2	2	2	2	2	2	2	2	2	0	2	2	2	2	2	2	2	2	2	0
2	30	1	2	1	1	1	2	2	1	0	0	0	1	1	3	3	2	2	0	0	0	0	0	0	0	2	2	2	2	2	2	2	2	2	2	2	2	2	0	2	2	2	2	2	2	2	2	2	0
1	23	2	1	3	5	1	1	1	0	0	0	0	1	1	1	0	3	2	0	0	0	0	0	0	0	2	2	2	2	2	2	2	2	2	2	2	2	2	0	2	2	2	2	2	2	2	2	2	0
1	20	3	1	4	5	1	1	0	0	0	0	0	0	2	0	0	1	2	0	0	0	0	0	0	0	2	2	2	2	2	2	2	2	2	2	2	2	2	0	2	2	2	2	2	2	2	2	2	0
1	30	2	2	5	4	4	4	4	2	1	0	0	1	1	3	2	3	1	2	2	2	2	2	2	2	1	2	2	2	2	2	2	2	2	1	2	2	2	0	2	1	2	2	2	2	1	2	2	0
2	18	4	2	3	1	1	1	1	0	0	0	0	0	1	0	0	3	1	2	2	2	2	2	2	1	1	1	2	2	2	2	2	2	2	2	2	2	1	2	2	2	2	2	2	2	2	2	2	0
1	24	4	3	4	1	1	1	1	0	0	0	0	0	2	0	1	1	1	2	2	2	2	2	2	1	1	2	2	2	2	2	2	2	2	2	1	2	2	0	2	2	2	2	2	2	2	2	2	0
1	25	4	2	3	1	1	1	1	0	0	0	0	0	1	0	0	3	2	0	0	0	0	0	0	0	2	2	2	2	2	2	2	2	2	2	2	2	2	0	2	1	2	2	2	2	2	2	2	1
1	30	4	2	3	1	1	2	3	1	1	0	0	1	1	1	3	3	1	1	2	2	2	2	2	0	1	1	2	2	2	2	2	2	2	2	2	2	2	0	2	1	2	2	2	2	2	2	2	1
1	29	3	3	4	5	3	4	4	3	0	0	0	1	1	3	2	3	1	2	2	2	2	2	2	1	1	1	2	2	2	2	2	2	2	1	2	2	2	0	2	1	1	2	2	2	2	2	2	0
1	30	1	2	4	1	1	3	3	2	0	0	0	1	1	3	3	1	1	1	2	2	2	2	2	2	1	1	2	2	2	2	2	2	2	2	2	2	2	0	2	1	2	2	2	2	2	2	2	1
2	28	3	4	4	1	1	1	1	0	0	0	0	0	2	2	0	1	1	1	2	2	2	2	2	2	1	2	2	2	2	1	2	2	2	2	2	2	2	0	2	1	2	2	2	2	2	1	2	0
1	27	2	2	3	1	1	1	1	0	0	0	0	2	1	4	0	3	2	0	0	0	0	0	0	0	2	2	2	2	2	2	2	2	2	2	2	2	2	2	2	2	2	2	2	2	2	2	2	2
2	23	2	2	3	1	1	2	2	1	0	0	0	1	1	4	3	1	1	1	2	1	2	2	2	2	1	1	2	2	2	2	2	2	2	2	2	1	2	0	2	2	2	2	2	2	2	2	2	0
1	22	2	1	4	1	1	1	1	0	0	0	0	0	2	0	0	3	1	1	2	1	2	2	2	2	1	1	2	2	2	2	2	2	2	2	1	2	2	0	2	2	2	2	2	2	2	2	2	0
1	26	3	2	3	4	1	3	3	2	0	0	0	1	2	3	3	2	1	1	2	2	2	2	2	2	1	1	2	2	2	2	2	2	2	1	2	2	2	0	2	1	1	2	2	2	2	2	2	0
1	21	2	2	4	1	1	1	1	0	0	0	0	0	1	0	0	2	1	1	2	1	1	2	2	1	1	1	2	2	2	2	2	2	2	2	2	2	2	0	2	1	1	2	2	2	2	2	2	0
2	19	1	2	4	5	2	1	1	0	0	0	0	0	1	0	0	3	1	2	2	1	2	2	2	2	1	1	2	2	2	2	2	2	2	2	2	2	2	0	2	2	2	2	2	2	2	2	2	0
2	25	3	2	3	1	1	2	2	1	0	0	0	1	1	4	3	3	1	1	2	1	1	2	2	2	1	1	2	2	2	2	2	2	2	2	2	1	2	0	2	1	1	2	2	2	2	2	2	0
2	18	3	2	3	4	2	1	1	0	0	0	0	0	1	0	0	3	1	1	2	2	2	2	2	2	1	2	2	2	2	2	2	2	2	1	1	2	2	0	2	2	2	2	2	2	2	2	2	0
1	25	3	2	3	1	1	1	1	0	0	0	0	0	1	0	0	2	1	1	2	2	2	2	2	2	1	1	2	2	2	2	2	2	2	2	2	2	2	0	2	2	2	2	2	2	2	2	2	0
1	25	1	2	1	1	1	5	5	2	2	0	0	1	1	5	2	3	1	1	2	1	2	2	2	2	1	1	2	2	2	2	2	2	2	2	2	1	2	0	2	2	2	2	2	2	2	2	2	0
1	34	5	2	1	1	1	4	4	3	0	0	0	1	2	3	2	3	1	2	2	1	2	2	2	2	1	2	2	2	2	2	2	2	2	2	1	2	2	0	2	2	2	2	2	2	2	2	2	0
1	30	2	2	3	1	1	2	2	1	0	0	0	1	2	4	2	3	1	2	2	1	2	2	2	0	1	1	2	2	2	2	2	2	2	2	1	2	2	0	2	1	1	2	2	2	2	2	2	0
1	22	2	1	3	4	1	1	0	0	0	0	0	2	3	0	3	1	1	2	2	2	2	2	2	2	1	1	2	2	2	2	2	2	2	2	1	2	2	0	2	2	2	2	2	2	2	2	2	0
1	31	2	2	3	1	1	2	2	1	0	0	0	1	2	2	3	2	1	2	2	1	2	2	2	2	1	1	2	2	2	2	2	2	2	2	2	1	2	0	2	1	1	2	2	2	2	2	2	0
1	21	4	1	4	4	2	1	1	0	0	0	0	0	3	0	0	3	2	0	0	0	0	0	0	0	1	1	2	2	2	2	2	2	2	2	1	2	2	0	2	1	1	2	2	2	2	2	2	0
1	26	3	2	4	1	1	2	2	1	0	0	0	1	1	4	0	3	1	1	2	1	1	2	2	2	1	1	2	2	2	2	2	2	2	2	1	2	2	0	2	1	1	2	2	2	2	2	2	0
1	23	3	2	3	1	1	2	2	1	0	0	0	1	1	4	3	2	1	1	2	1	2	2	2	2	1	1	2	2	2	2	2	2	2	1	2	2	2	0	2	1	1	2	2	2	2	2	2	0
1	20	2	2	3	1	1	1	1	0	0	0	0	0	1	0	0	3	1	1	2	2	2	2	2	2	1	1	2	2	2	2	2	2	2	2	1	2	2	0	2	2	2	2	2	2	2	2	2	0
1	24	1	2	4	4	2	2	2	1	0	0	0	1	1	4	3	2	1	1	2	2	2	2	2	2	1	1	2	2	2	2	2	2	2	2	1	2	2	0	2	1	2	2	2	1	2	2	2	0
2	24	2	2	2	1	1	2	2	1	0	0	0	1	1	4	2	3	1	1	2	2	2	2	2	2	1	1	2	2	2	2	2	2	2	2	1	2	2	0	2	1	1	2	2	2	2	2	2	0
2	24	3	2	4	5	2	1	1	0	0	0	0	2	1	1	0	3	1	1	2	2	2	2	2	1	1	1	2	2	2	1	2	2	2	2	2	2	2	0	2	1	1	2	2	2	2	2	2	0
[truncated: 21 more columns]
